# Supplementary material for: The Effect of Light Therapy on Electroencephalographic Sleep in Sleep and Circadian Rhythm Disorders: A Scoping Review
Source: Clocks Sleep. 2022 Aug 9;4(3):358–73. doi: 10.3390/clockssleep4030030 (PMC9397048; doi:10.3390/clockssleep4030030)
Supplement: Supplementary file 1 [file clockssleep-04-00030-s001.zip]

Archive with 1 entries (1 files):
- clockssleep-1710889-supplementary.pdf
